# Supplementary material for: Genetic Association of Peptidoglycan Recognition Protein Variants with Inflammatory Bowel Disease
Source: PLoS One. 2013 Jun 19;8(6):e67393. doi: 10.1371/journal.pone.0067393 (PMC3686734; doi:10.1371/journal.pone.0067393)
Supplement: Table S1 — PGLYRP primers used in this study. (XLS) [file pone.0067393.s001.xls]

## Sheet: Sheet1
Table S1. PGLYRP primers used in this study
PGLYRP1		Primer Sequence (5' to 3')	Amplicon size (bp)
Exon 1	Forward	GGTGTGAAGCAAGACTTTCC	486 bp
	Reverse	ACCAGGCCTAGAAATGGTC
Exon 2	Forward	ATTAACGGGTGAGAAGGATG	359 bp
	Reverse	GAGGCAGAGGTAGGAGTCAG
Exon 3	Forward	GCAACTACATGGGTGAGTGA	492 bp
	Reverse	AAGCACCAGTGAGGAGAGTG
PGLYRP2
Exon 1	Forward	CTCAGCAAACACTGTCCTCA	686
	Reverse	CAGAGCCAAGAGGTTTGGT
Exon 2	Forward	GGGAGCATTGGGTAGATGT	579
	Reverse	CCAATATCTGCAGTGGTGAC
Exon 2	Forward	ATAAATTTGCCCTTGGACAG	456
	Reverse	AGTCCGGCTCAGGTAGTCT
Exon 2	Forward	ATCCAGACCTGGGAACTGA	495
	Reverse	CCTCAACTTCCCTGAATATACG
Exon 3	Forward	TGAGGGATGGTCTGTATGTG	456
	Reverse	CACCTCTCCAACTTTGCTCT
Exon 5	Forward	AGCCACATACCACAACCAC	210
	Reverse	TTTGGGAAGACCCAAACTAA
PGLYRP3
Exon 1	Forward	TAGTAGGTGGGTGCTCCACT	214
	Reverse	ACGGTCTTCTCTTGCTCATC
Exon 2	Forward	ATGAGAGGTCAGGGCACA	330
	Reverse	CCGTGACTTTGGATGTGG
Exon 3	Forward	TGAGGATCAGTGAGAGGTTTT	247
	Reverse	GGAGTGGAGGAAGAGAGTGT
Exon 4	Forward	TTCTGCAGGTGTCTGGTCTA	285
	Reverse	CATGACTCCAAACATGGCTA
Exon 5	Forward	GAGGCTGAGGAATAATCCAG	382
	Reverse	AGAGGCTCAGGAAACATCAG
Exon 6	Forward	TGGTTGAAGGAGTGAATGAA	289
	Reverse	ACACTGCCAGGCACTACAG
Exon 7	Forward	TGTCCCTTCCCTAATCAAGA	398
	Reverse	GAGGATGTTGGCAGGAAA
PGLYRP4
Exon 1	Forward	GGAGTGTTGGGCAATCTT	476
	Reverse	TTTCTGGTGGATTCCAGTC
Exon 2	Forward	GGATGCTCTGCAGATTGAG	202
	Reverse	CTTTAGGATCACCCTTCTCG
Exon 3	Forward	GGATGGCTGTTTCTGTTCA	247
	Reverse	CAGAAACATTTCCGATCACA
Exon 4	Forward	GAAGGCTCTTCCACTACCAA	397
	Reverse	GATGAGAAGGGACAGGAGAA
Exon 5	Forward	ATTTTGAGGCTGGGTAAGTG	280
	Reverse	AGCTAGTTCCCATGAAGTGG
Exon 6	Forward	TTTTCTTCCTCTCCATCAGC	370
	Reverse	AGGAATCTAATGGGCCCTAC
Exon 7	Forward	ATATCAGCCTACGGTGGAGA	390
	Reverse	AGTGCCTCTCCTATGGTGAC
Exon 8	Forward	CCCAGTGCTTAGAATCCAAT	317
	Reverse	TTGTCTTCCATGTCAGATGC
Exon 9	Forward	GGGTTCTGGGGATATGTTCT	454
	Reverse	GCTGTGAATGTCCAGCTATG
Exon 9	Forward	CTCCTGTCCTAACCATCCAG	382
	Reverse	TGTAAGCAAGGAAGGTTGGT
Exon 9	Forward	GGCTGGTTCTTGTTTCATTT	453
	Reverse	CACAGAAAATGCTGGTGGTA
