# Supplementary material for: Genetic Association of Peptidoglycan Recognition Protein Variants with Inflammatory Bowel Disease
Source: PLoS One. 2013 Jun 19;8(6):e67393. doi: 10.1371/journal.pone.0067393 (PMC3686734; doi:10.1371/journal.pone.0067393)
Supplement: Table S2 — Summary of PGLYRP1 , PGLYRP2, PGLYRP3 , and PGLYRP4 variants in CD and case control cohorts. (XLS) [file pone.0067393.s002.xls]

## Sheet: All UC & CD
Table S2. Summary of PGLYRP1, PGLYRP2, PGLYRP3 and PGLYRP4 variants in CD case and control cohorts
Gene	Exon	SNP	Location	Genotype	Alleles	Genotype frequency for CD (%)	Allele frequency for CD	Hardy Weinberg for CD P (c2)	Genotype frequency for control	Allele frequency for control	Hardy Weinberg for control P (c2)	CD vs. control Genotype P (c2)	CD vs. control Genotype OR (95% CI)	CD vs. control P (CAT*) dom/rec/add**	CD vs. control Alleles P (c2)	CD vs. control Alleles OR (95% CI)
PGLYRP1	Exon 1	rs2072562	UTR	AA	A	156/369 (42.28)	0.640921	0.317177	114/264 (43.18)	0.643939	0.223961	0.82034	0.96 (0.70 - 1.32)	0.91463	0.91205	0.99 (0.78 - 1.25)
				AC	C	161/369 (43.63)	0.359079		112/264 (42.42)	0.356061		0.76236	1.05 (0.76 -1.44)	0.82034	0.91205	1.01 (0.80 -1.28)
				CC		52/369 (14.09)			38/264 (14.39)			0.91463	0.97 (0.62 - 1.53)	0.91463
PGLYRP1	Exon 1	rs149209645	Ala20Ala	GG	G	366/369 (99.19)	0.995935	0.937505	262/264 (99.24)	0.996212	0.950738	0.93808	0.931 (0.15 - 5.61)	nc	0.9382	0.93 (0.16 - 5.60)
				GA	A	3/369 (0.81)	0.00406504		2/264 (0.76)	0.00378788		0.93808	1.07 (0.18 - 6.47)	0.93808	0.9382	1.07 (0.18 - 6.45)
				AA		0/369 (0.00)			0/264 (0.00)			nc	0.71 (0.01 - 36.15)	0.93808
PGLYRP2	Exon 2	rs3813135	Thr46Ala	AA	A	43/96 (44.79)	0.661458	0.649406	43/94 (45.74)	0.675532	0.961072	0.89502	0.96 (0.54 - 1.70)	0.68844	0.77078	0.94 (0.61 - 1.44)
				AG	G	41/96 (42.71)	0.338542		41/94 (43.62)	0.324468		0.89939	0.96 (0.54 - 1.71)	0.89502	0.77078	1.07 (0.70 - 1.63)
				GG		12/96 (12.50)			10/94 (10.64)			0.68844	1.2 (0.49 - 2.92)	0.77366
PGLYRP2	Exon 2	rs202038634	Phe69Leu	TT	T	95/96 (98.96)	0.994792	0.959088	95/95 (100.00)	1	nc	0.31857	0.5 (0.01 - 15.08)	nc	0.31921	nc
				TC	C	1/96 (1.04)	0.00520833		0/95 (0.00)	0		0.31857	1.98 (0.06 - 60.01)	0.31857	0.31921	nc
				CC		0/96 (0.00)			0/95 (0.00)			nc	0.98 (0.01 - 50.38)	0.31857
PGLYRP2	Exon 2	rs733731	Arg99Gln	GG	G	39/96 (40.63)	0.640625	0.859796	42/95 (44.21)	0.668421	0.836888	0.61614	0.86 (0.48 - 1.53)	0.66923	0.56787	0.88 (0.58 - 1.35)
				GA	A	45/96 (46.88)	0.359375		43/95 (45.26)	0.331579		0.82319	1.06 (0.60 - 1.88)	0.61614	0.56787	1.13 (0.74 - 1.73)
				AA		12/96 (12.50)			10/95 (10.53)			0.66923	1.21 (0.49 - 2.96)	0.56421
PGLYRP2	Exon 2	rs74688727	Val111Val	GG	G	96/96 (100.00)	1	nc	95/95 (100.00)	1	nc	nc	1.01 (0.02 - 51.45)	nc	nc	nc
				GA	A	0/96 (0.00)	0		0/95 (0.00)	0		nc	0.98 (0.01 - 50.38)	nc	nc	nc
				AA		0/96 (0.00)			0/95 (0.00)			nc	0.98 (0.01 - 50.38)	nc
PGLYRP2	Exon 2	rs35973013	Ala126Ala	GG	G	95/96 (98.96)	0.994792	0.959088	94/95 (98.95)	0.994737	0.958871	0.99406	1.01 (0.06 - 16.39)	nc	0.99408	1.01 (0.06 - 16.28)
				GA	A	1/96 (1.04)	0.00520833		1/95 (1.05)	0.00526316		0.99406	0.98 (0.06 - 16.05)	0.99406	0.99408	0.99 (0.06 - 15.94)
				AA		0/96 (0.00)			0/95 (0.00)				0.98 (0.01 - 50.38)	0.99406
PGLYRP2	Exon 2	rs35927052	Ile138Ile	AA	A	95/96 (98.96)	0.994792	0.959088	94/95 (98.95)	0.994737	0.958871	0.99406	1.01 (0.06 - 16.39)	nc	0.99408	1.01 (0.06 - 16.28)
				AT	T	1/96 (1.04)	0.00520833		1/95 (1.05)	0.00526316		0.99406	0.98 (0.06 - 16.05)	0.99406	0.99408	0.99 (.06 - 15.94)
				TT		0/96 (0.00)			0/95 (0.00)			nc	0.98 (0.01 - 50.38)	0.99406
PGLYRP2	Exon 2	SS#647514526	Ala208Thr	GG	G	369/369 (100.00)	1	nc	264/264 (0.00)	1	nc	nc	1.39 (0.02 - 70.67)	nc	nc	nc
				GA	A	0/369 (0.00)	0		0/264 (0.00)	0		nc	0.71 (0.01 - 36.15)	nc	nc	nc
				AA		0/369 (0.00)			0/264 (0.00)			nc	0.71 (0.01 - 36.15)	nc
PGLYRP2	Exon 2	SS#647514528	Gln237Gln	GG	G	368/369 (99.73)	0.998645	0.979206	264/264 (100)	1	nc	0.39727	0.69 (0.02 - 20.85)	nc	0.39745	nc
				GA	A	1/369 (0.27)	0.00135501		0/264 (0.00)	0		0.39727	1.43 (0.04 - 42.84)	0.39727	0.39745	nc
				AA		0/369 (0.00)			0/264 (0.00)				0.71 (0.01 - 36.15)	0.39727
PGLYRP2	Exon 2	rs892145	Met270Lys	TT	T	162/369 (43.90)	0.646341	0.0739037	117/264 (44.32)	0.662879	0.783804	0.91726	0.98 (0.71 - 1.35)	0.29274	0.54213	0.93 (0.74 - 1.18)
				TA	A	153/369 (41.46)	0.353659		116/264 (43.94)	0.337121		0.53437	0.90 (0.65 - 1.24)	0.91726	0.54213	1.08 (0.85 - 1.36)
				AA		54/369 (14.63)			31/364 (11.74)			0.29274	1.28 (0.80 - 2.06)	0.55416
PGLYRP2	Exon 2	TMP_ESP_19_15586656	Gly275Gly	CC	C	95/96 (98.96)	0.994792	0.959088	95/95 (100.00)	1	nc	0.31857	0.5 (0.01 - 15.08)	nc	0.31921	nc
				CT	T	1/96 (1.04)	0.00520833		0/95 (0.00)	0		0.31857	1.98 (0.06 - 60.01)	0.31857	0.31921	nc
				TT		0/96 (0.00)			0/95 (0.00)				0.98 (0.01 - 50.38)	0.31857
PGLYRP2	Exon 3	rs34440547	Arg394Gln	GG	G	232/363 (63.91)	0.797521	0.716374	180/260 (69.23)	0.823077	0.100061	0.16657	0.78 (0.56 - 1.10)	0.90181	0.25855	0.85 (0.63 - 1.13)
				GA	A	115/363 (31.68)	0.202479		68/260 (26.15)	0.176923		0.13532	1.30 (0.91 - 1.86)	0.16657	0.25855	1.18 (0.89 - 1.58)
				AA		16/363 (4.41)			12/260 (4.62)			0.90181	0.95 (0.44 - 2.04)	0.27079
PGLYRP3	Exon 1	rs3006473	UTR	TT	T	111/369 (30.08)	0.542005	0.585737	78/264 (29.55)	0.528409	0.289696	0.88451	1.02 (0.72 - 1.44)	0.51717	0.63241	1.06 (0.84 - 1.32)
				TC	C	178/369 (48.24)	0.457995		123/264 (46.59)	0.471591		0.68234	1.06 (0.77 - 1.46)	0.88451	0.63241	0.95 (0.76 - 1.18)
				CC		80/369 (21.68)			63/264 (23.86)			0.51717	0.88 (0.60 - 1.28)	0.63967
PGLYRP3	Exon 2	rs150883037	Pro33Ser	CC	C	368/369 (99.73)	0.998645	0.979206	263/263 (100)	1	nc	0.39816	0.69 (0.02 - 20.93)	nc	0.39835	nc
				CT	T	1/369 (0.27)	0.00135501		0/263 (0.00)	0		0.39816	1.42 (0.04 - 42.68)	0.39816	0.39835	nc
				TT		0/369 (0.00)						nc	0.71 (0.01 - 36.01)	0.39816
PGLYRP3	Exon 2	rs55991125	Ala35Thr	GG	G	337/368 (91.58)	0.95788	0.398936	235/263 (89.35)	0.944867	0.812336	0.34444	1.29 (0.75 - 2.21)	0.23648	0.28413	1.33 (0.79 - 2.23)
				GA	A	31/368 (8.42)	0.0421196		27/263 (10.27)	0.0551331		0.42969	0.80 (0.46 - 1.38)	0.34444	0.28413	0.75 (0.45 - 1.27)
				AA		0/368 (0.00)			1/263 (0.38)			0.23648	0.35 (0.01 - 10.66)	0.28051
PGLYRP3	Exon 2	rs79540951	Leu67Leu	GG	G	364/369 (98.64)	0.993225	0.89575	262/263 (99.62)	0.998099	0.975357	0.21289	0.27 (0.032 - 2.39)	nc	0.21399	0.28 (0.03 - 2.40)
				GA	A	5/369 (1.36)	0.00677507		1/263 (0.38)	0.00190114		0.21289	3.59 (0.41 - 30.98)	0.21289	0.21399	3.58 (0.42 - 30.74)
				AA		0/369 (0.00)			0/263 (0.00)			nc	0.71 (0.01 - 36.01)	0.21289
PGLYRP3	Exon 2	rs114450863	Val75Ile	GG	G	364/369 (98.64)	0.993225	0.89575	261/263 (99.24)	0.996198	0.950644	0.48145	0.55 (0.107 - 2.89)	nc	0.48267	0.56 (0.11 - 2.90)
				GA	A	5/369 (1.36)	0.00677507		2/263 (0.76)	0.00380228		0.48145	1.79 (0.34 - 9.31)	0.48145	0.48267	1.79 (0.35 - 9.25)
				AA		0/369 (0.00)			0/263 (0.00)			nc	0.71 (0.01 - 36.01)	0.48145
PGLYRP3	Exon 3	rs145310495	Ile103Thr	TT	T	95/96 (98.96)	0.994792	0.959088	94/95 (98.95)	0.994737	0.958871	0.99406	1.01 (0.06 - 16.39)	nc	0.99408	1.01 (0.06 - 16.28)
				TC	C	1/96 (1.04)	0.00520833		1/95 (1.05)	0.00526316		0.99406	0.98 (0.06 - 16.05)	0.99406	0.99408	0.99 (0.06 - 15.94)
				CC		0/96 (0.00)			0/95 (0.00)			nc	0.98 (0.01 - 50.38)	0.99406
PGLYRP3	Exon 3	rs843971	Gly126Ser	GG	G	39/96 (40.63)	0.619792	0.357976	41/95 (43.16)	0.652632	0.80804	0.72278	0.90 (0.50 - 1.60)	0.43052	0.50475	0.87 (0.57 - 1.32)
				GA	A	41/96 (42.71)	0.380208		42/95 (44.21)	0.347368		0.83413	0.94 (0.53 - 1.66)	0.72278	0.50475	1.15 (0.76 - 1.75)
				AA		16/96 (16.67)			12/95 (12.63)			0.43052	1.38 (0.61 - 3.10)	0.51732
PGLYRP3	Exon 4	rs41264632	Glu138Gly	AA	A	95/96 (98.96)	0.994792	0.959088	93/95 (97.89)	0.989474	0.917416	0.55446	2.04 (0.18 - 22.91)	nc	0.55603	2.03 (0.18 - 22.6)
				AG	G	1/96 (1.04)	0.00520833		2/95 (2.11)	0.0105263		0.55446	0.48 (0.043 - 5.49)	0.55446	0.55603	0.49 (0.04 - 5.47)
				GG		0/96 (0.00)			0/95 (0.00)			nc	0.98 (0.01 - 50.38)	0.55446
PGLYRP3	Exon 5	rs149128791	Arg235Trp	CC	C	369/369 (100)	1	nc	264/264 (100.00)	1	nc	nc	1.39 (0.02 - 70.67)	nc	nc	nc
				CT	T	0/369 (0.00)	0		0/264 (0.00)	0		nc	0.71 (0.01 - 36.15)	nc	nc	nc
				TT		0/369 (0.00)			0/264 (0.00)			nc	0.71 (0.01 - 36.15)	nc
PGLYRP3	Exon 6	SS#647514529	Ala272Thr	GG	G	367/368 (99.73)	0.998641	0.979178	262/262 (100.0)	1	nc	0.39842	0.70 (0.02 - 20.95)	nc	0.39861	nc
				GA	A	1/368 (0.27)	0.0013587		0/262 (0.00)	0		0.39842	1.42 (0.04 - 42.63)	0.39842	0.39861	nc
				AA		0/368 (0.00)			0/262 (0.00)			nc	0.71 (0.01 - 36.97)	0.39842
PGLYRP3	Exon 7	rs3795386	UTR	GG	G	367/369 (99.46)	0.99729	0.95837	263/264 (99.62)	0.998106	0.975404	0.76813	0.69 (0.06 - 7.73)	nc	0.7684	0.70 (0.06 - 7.72)
				GC	C	2/369 (0.54)	0.00271003		1/264 (0.38)	0.00189394		0.76813	1.43 (0.12 - 15.88)	0.76813	0.7684	1.43 (0.13 - 15.84)
				CC		0/369 (0.00)			0/264 (0.00)				0.71 (0.01 - 36.15)	0.76813
PGLYRP3	Exon 7	rs2771110	UTR	GG	G	156/369 (42.28)	0.653117	0.747497	107/264 (40.53)	0.632576	0.718782	0.66026	1.07 (0.77 - 1.48)	0.37786	0.45152	1.09 (0.87 - 1.38)
				GC	C	170/369 (46.07)	0.346883		120/264 (45.45)	0.367424		0.87812	1.02 (0.74 - 1.40)	0.66026	0.45152	0.91 (0.72 - 1.15)
				CC		43/369 (11.65)			37/264 (14.02)			0.37786	0.80 (0.50 - 1.29)	0.45156
PGLYRP4	Exon 1	rs66641591	UTR	(-)		109/370 (29.46)	nc	nc	65/264 (24.62)	nc	nc	nc	1.27 (0.89 - 1.82)	nc	nc	nc
				ins TCT		261/370 (70.54)			199/264 (75.38)				0.78 (0.54 - 1.11)
PGLYRP4	Exon 1	rs3006461	UTR	AA	A	108/369 (29.27)	0.292683	3.08977e-82	64/264 (24.24)	0.242424	3.08977e-82	0.16105	1.29 (0.90 - 1.85)	0.16105	0.04747	1.29 (1.00 - 1.67)
				AC	C	0/369 (0.00)	0.707317		0/264 (0.00)	0.757576			0.71 (0.01 - 36.15)	0.16105	0.04747	0.77 (0.60 - 1.00)
				CC		261/369 (70.73)			200/264 (75.76)				0.77 (0.53 - 1.10)	0.16105
PGLYRP4	Exon 1	rs2916204	UTR	GG	G	105/366 (28.69)	0.286885		64/264 (24.24)	0.242424	2.30482e-59	0.21394	1.25 (0.87 - 1.80)	0.21394	0.07882	1.26 (0.97 - 1.62)
				GT	T	0/366 (0.00)	0.713115	1.39037e-81	0/264 (0.00)	0.757576		nc	0.72 (0.01 - 36.45)	0.21394	0.07882	0.80 (0.62 - 1.03)
				TT		261/366 (71.31)			200/264 (75.76)			0.21394	0.79 (0.55 - 1.141)	0.21394
PGLYRP4	Exon 2	rs12096209	Pro3Leu	CC	C	317/370 (85.68)	0.928378	0.137822	225/262 (85.88)	0.927481	0.728533	0.94288	0.98 (0.62 - 1.54)	0.23432	0.95151	1.01 (0.66 - 1.56)
				CT	T	53/370 (14.32)	0.0716216		36/262 (13.74)	0.0725191		0.83532	1.04 (0.66 - 1.65)	0.94288	0.95151	0.99 (0.64 - 1.52)
				TT		0/370 (0.00)			1/262 (0.38)			0.23432	0.35 (0.01 - 10.56)	0.95015
PGLYRP4	Exon 2	rs3006458	Ile13Leu	AA	A	6/370 (1.62)	0.163514	0.139	6/262 (2.29)	0.14313	0.749968	0.54412	0.70 (0.22 - 2.20)	0.54412	0.32397	1.17 (0.86 -1.60)
				AC	C	109/370 (29.46)	0.836486		63/262 (24.05)	0.85687		0.13195	1.31 (0.91 - 1.89)	0.19579	0.32397	0.85 (0.63 - 1.17)
				CC		255/370 (68.92)			193/262 (73.66)			0.19579	0.79 (0.55 - 1.13)	0.31444
PGLYRP4	Exon 4	rs3006453	Gln88Arg	AA	A	329/364 (90.38)	0.950549	0.902475	241/264 (91.29)	0.956439	0.459293	0.69956	0.89 (0.51 - 1.55)	0.39404	0.62627	0.88 (0.51 - 1.50)
				AG	G	34/364 (9.34)	0.0494505		23/264 (8.71)	0.0435606		0.78666	1.07 (0.62 - 1.87)	0.69956	0.62627	1.14 (0.67 - 1.95)
				GG		1/364 (0.27)			0/264 (0.00)			0.39404	1.45 (0.04 - 43.43)	0.62388
PGLYRP4	Exon 5	rs3014863	Phe149Phe	TT	T	2/96 (2.08)	0.078125	0.0450833	1/94 (1.06)	0.0425532	0.0356707	0.57302	1.97 (0.17 - 22.19)	0.57302	0.14598	1.91 (0.79 - 4.61)
				TC	C	11/96 (11.46)	0.921875		6/94 (6.38)	0.957447		0.22041	1.89 (0.67 - 5.36)	0.1711	0.14598	0.52 (0.22 - 1.27)
				CC		83/96 (86.46)			87/94 (92.55)			0.1711	0.51 (0.19 - 1.35)	0.18686
PGLYRP4	Exon 6	rs3006448	Gly188Val	GG	G	5/365 (1.37)	0.156164	0.121228	6/262 (2.29)	0.131679	0.431118	0.38669	0.59 (0.17 - 1.96)	0.38669	0.22578	1.22 (0.88 - 1.68)
				GT	T	104/365 (28.49)	0.843836		57/262 (21.76)	0.868321		0.05682	1.43 (0.98 - 2.07)	0.10736	0.22578	0.82 (0.59 - 1.13)
				TT		256/365 (70.14)			199/262 (75.95)			0.10736	0.74 (0.51 - 1.06)	0.21871
PGLYRP4	Exon 7	rs12063091	Val209Ile	GG	G	318/368 (86.41)	0.932065	0.162053	228/262 (87.02)	0.935115	0.261378	0.82436	0.94 (0.59 - 1.51)	nc	0.83065	0.95 (0.61 - 1.49)
				GA	A	50/368 (13.59)	0.0679348		34/262 (12.98)	0.0648855		0.82436	1.05 (0.66 - 1.68)	0.82436	0.83065	1.05 (0.67 - 1.64)
				AA		0/368 (0.00)			0/262 (0.00)			nc	0.71 (0.01 - 36.97)	0.82436
PGLYRP4	Exon 9	rs146118434	Ala321Thr	GG	G	367/368 (99.73)	0.998641	0.979178	258/259 (99.61)	0.998069	0.975167	0.80255	1.42 (0.09 - 22.84)	nc	0.8027	1.42 (0.09 - 22.78)
				GA	A	1/368 (0.27)	0.0013587		1/259 (0.39)	0.0019305		0.80255	0.70 (0.04 - 11.29)	0.80255	0.8027	0.70 (0.04 - 11.27)
				AA		0/368 (0.00)			0/259 (0.00)			nc	0.70 (0.01 - 35.56)	0.80255
PGLYRP4	Exon 9	SS#647514530	Thr350Ala	AA	A	366/366 (100)	1	nc	259/259 (100.0)	1	nc	nc	1.41 (0.03 - 71.45)	nc	nc	nc
				AG	G	0/366 (0.00)	0		0/259 (0.00)	0		nc	0.70 (0.01 - 35.76)	nc	nc	nc
				GG		0/366 (0.00)			0/259 (0.00)			nc	0.70 (0.01 - 35.76)	nc
PGLYRP4	Exon 9	rs41310915	Phe367Phe	CC	C	336/362 (92.82)	0.964088	0.478501	256/259 (98.84)	0.994208	0.925309	0.00045	0.15 (0.05 - 0.50)	nc	0.00053	0.16 (0.05 - 0.52)
				CT	T	26/362 (7.18)	0.0359116		3/259 (1.16)	0.00579151		0.00045	6.60 (1.97 - 22.05)	0.00045	0.00053	6.40 (1.93 - 21.24)
				TT		0/362 (0.00)			0/259 (0.00)			nc	0.71 (0.01 - 36.15)	0.00045
PGLYRP4	Exon 9	rs10888551	UTR	CC	C	136/351 (38.75)	0.569801	1.59351e-06	105/264 (39.77)	0.556818	7.78141e-09	0.79636	0.95 (0.69 - 1.32)	0.31271	0.64947	1.05 (0.84 - 1.32)
				CT	T	128/351 (36.47)	0.430199		84/264 (31.82)	0.443182		0.22986	1.22 (0.87 - 1.72)	0.79636	0.64947	0.95 (0.76 - 1.19)
				TT		87/351 (24.79)			75/264 (28.41)			0.31271	0.83 (0.57 - 1.19)	0.69006
PGLYRP4	Exon 9	rs2570440	UTR	AA	A	6/369 (1.63)	0.151762	0.312283	5/260 (1.92)	0.132692	0.820058	0.77957	0.84 (0.25 - 2.79)	0.77957	0.34263	1.17 (0.85 - 1.62)
				AC	C	100/369 (27.10)	0.848238		59/260 (22.69)	0.867308		0.21035	1.26 (0.87 - 1.83)	0.25295	0.34263	0.86 (0.62 - 1.18)
				CC		263/369 (71.27)			196/260 (75.38)			0.25295	0.81 (0.56 - 1.16)	0.33625
*CAT, Cochran Armitage Test
**P values for Cochran Armitage Test for each marker are in the following sequence: dominant, recessive and additive
nc, not calculated
