# Supplementary material for: Genetic Association of Peptidoglycan Recognition Protein Variants with Inflammatory Bowel Disease
Source: PLoS One. 2013 Jun 19;8(6):e67393. doi: 10.1371/journal.pone.0067393 (PMC3686734; doi:10.1371/journal.pone.0067393)
Supplement: Table S3 — Summary of PGLYRP1 , PGLYRP2, PGLYRP3 , and PGLYRP4 variants in UC and case control cohorts. (XLS) [file pone.0067393.s003.xls]

## Sheet: All UC & CD
Table S3. Summary of PGLYRP1, PGLYRP2, PGLYRP3 and PGLYRP4 variants in UC case and control cohorts
Gene	Exon	SNP	Location	Genotype	Alleles	Genotype frequency for UC (%)	Allele frequency for UC	Hardy Weinberg for UC P (c2)	Genotype frequency for control	Allele frequency for control	Hardy Weinberg for control P (c2)	UC vs. control Genotype P (c2)	UC vs. control Genotype OR (95% CI)	CD vs. control P (CAT*) dom/rec/add**	CD vs. control Alleles P (c2)	UC vs. control Alleles OR (95% CI)
PGLYRP1	Exon 1	rs2072562	UTR	AA	A	47/77 (61.04)	0.75974	0.110653	114/264 (43.18)	0.643939	0.223961	0.00575	2.06 (1.22 - 3.46)	0.22637	0.00716	1.74 (1.17 - 2.64)
				AC	C	23/77 (29.87)	0.24026		112/264 (42.42)	0.356061		0.04748	0.57 (0.33 - 0.99)	0.00575	0.00716	0.57 (0.38 - 0.87)
				CC		7/77 (9.09)			38/264 (14.39)			0.22637	0.59 (0.25 - 1.39)	0.0105
PGLYRP1	Exon 1	rs149209645	Ala20Ala	GG	G	0/77 (0.00)	1	nc	262/264 (99.24)	0.996212	0.950738	0.44367	1.17 (0.05 - 26.34)	nc	0.44434	nc
				GA	A	0/77 (0.00)	0		2/264 (0.76)	0.00378788		0.44367	0.85 (0.03 - 19.18)	0.44367	0.44434	nc
				AA		0/77 (0.00)			0/264 (0.00)			nc	3.44 (0.06 - 175.0)	0.44367
PGLYRP2	Exon 2	rs3813135	Thr46Ala	AA	A	36/77 (46.75)	0.694805	0.528761	43/94 (45.74)	0.675532	0.961072	0.89529	1.04 (0.56 - 1.90)	0.5249	0.70284	1.09 (0.70 - 1.73)
				AG	G	35/77 (45.45)	0.305195		41/94 (43.62)	0.324468		0.80988	1.07 (0.58 - 1.97)	0.89529	0.70284	0.92 (0.58 - 1.44)
				GG		6/77 (7.79)			10/94 (10.64)			0.5249	0.70 (0.24 - 2.04)	0.69872
PGLYRP2	Exon 2	rs202038634	Phe69Leu	TT	T	0/77 (0.00)	1	nc	95/95 (100.00)	1	nc	nc	0.81 (0.01 - 41.32)	nc	nc	nc
				TC	C	0/77 (0.00)	0		0/95 (0.00)	0		nc	1.23 (0.02 - 62.98)	nc	nc	nc
				CC		0/77 (0.00)			0/95 (0.00)			nc	1.23 (0.02 - 62.98)	nc
PGLYRP2	Exon 2	rs733731	Arg99Gln	GG	G	36/77 (46.75)	0.694805	0.528761	42/95 (44.21)	0.668421	0.836888	0.73907	1.10 (0.60 - 2.02)	0.53931	0.60185	1.12 (0.71 - 1.79)
				GA	A	35/77 (45.45)	0.305195		43/95 (45.26)	0.331579		0.98	1.00 (0.55 - 1.84)	0.73907	0.60185	0.89 (0.56 -1.39)
				AA		6/77 (7.79)			10/95 (10.53)			0.53931	0.71 (0.24 - 2.07)	0.59391
PGLYRP2	Exon 2	rs74688727	Val111Val	GG	G	76/77 (98.70)	0.993506	0.954264	95/95 (100.00)	1	nc	0.26528	0.4 (0.01 - 12.08)	nc	0.26598	nc
				GA	A	1/77 (1.30)	0.00649351		0/95 (0.00)	0		0.26528	2.48 (0.08 - 75.13)	0.26528	0.26598	nc
				AA		0/77 (0.00)			0/95 (0.00)			nc	1.23 (0.02 - 62.98)	0.26528
PGLYRP2	Exon 2	rs35973013	Ala126Ala	GG	G	74/77 (96.10)	0.980519	0.861601	94/95 (98.95)	0.994737	0.958871	0.21856	0.26 (0.02 - 2.57)	nc	0.22129	0.26 (0.02 - 2.59)
				GA	A	3/77 (3.90)	0.0194805		1/95 (1.05)	0.00526316		0.21856	3.81 (0.38 - 37.39)	0.21856	0.22129	3.76 (0.38 - 36.46)
				AA		0/77 (0.00)			0/95 (0.00)			nc	1.23 (0.02 - 62.98)	0.21856
PGLYRP2	Exon 2	rs35927052	Ile138Ile	AA	A	74/77 (96.10)	0.980519	0.861601	94/95 (98.95)	0.994737	0.958871	0.21856	0.26 (0.02 - 2.57)	nc	0.22129	0.26 (0.02 - 2.59)
				AT	T	3/77 (3.90)	0.0194805		1/95 (1.05)	0.00526316		0.21856	3.81 (0.38 - 37.39)	0.21856	0.22129	3.76 (0.38 - 36.46)
				TT		0/77 (0.00)			0/95 (0.00)			nc	1.23 (0.02 - 62.98)	0.21856
PGLYRP2	Exon 2	SS#647514526	Ala208Thr	GG	G	76/77 (98.70)	0.993506	0.954264	264/264 (0.00)	1	nc	0.06369	0.14 (0.004 - 4.33)	nc	0.06388	nc
				GA	A	1/77 (1.30)	0.00649351		0/264 (0.00)	0		0.06369	6.93 (0.23 - 208.7)	0.06369	0.06388	nc
				AA		0/77 (0.00)			0/264 (0.00)			nc	3.44 (0.06 - 175.0)	0.06369
PGLYRP2	Exon 2	SS#647514528	Gln237Gln	GG	G	77/77 (100.00)	1	nc	264/264 (100)	1	nc	nc	0.29 (0.005 - 14.82)	nc	nc	nc
				GA	A	0/77 (0.00)	0		0/264 (0.00)	0		nc	3.44 (0.06 - 175.0)	nc	nc	nc
				AA		0/77 (0.00)			0/264 (0.00)			nc	3.44 (0.06 - 175.0)	nc
PGLYRP2	Exon 2	rs892145	Met270Lys	TT	T	37/77 (48.05)	0.701299	0.635951	117/264 (44.32)	0.662879	0.783804	0.5624	1.16 (0.69 - 1.93)	0.32677	0.37173	1.19 (0.80 - 1.76)
				TA	A	34/77 (44.16)	0.298701		116/264 (43.94)	0.337121		0.97314	1.00 (0.60 - 1.68)	0.5624	0.37173	0.83 (0.56 - 1.23)
				AA		6/77 (7.79)			31/364 (11.74)			0.32677	0.63 (0.25 - 1.58)	0.37241
PGLYRP2	Exon 2	TMP_ESP_19_15586656	Gly275Gly	CC	C	65/65 (100.00)	1	nc	95/95 (100.00)	1	nc	nc	0.68 (0.01 - 34.92)	nc	nc	nc
				CT	T	0/65 (0.00)	0		0/95 (0.00)	0		nc	1.46 (0.02 - 74.79)	nc	nc	nc
				TT		0/65 (0.00)			0/95 (0.00)			nc	1.46 (0.02 - 74.79)	nc
PGLYRP2	Exon 3	rs34440547	Arg394Gln	GG	G	50/73 (68.49)	0.828767	0.907809	180/260 (69.23)	0.823077	0.100061	0.9041	0.95 (0.54 - 1.67)	0.48043	0.87316	1.04 (0.64 - 1.70)
				GA	A	21/73 (28.77)	0.171233		68/260 (26.15)	0.176923		0.65572	1.15 (0.64 - 2.05)	0.9041	0.87316	0.96 (0.60 - 1.56)
				AA		4/73 (2.74)			12/260 (4.62)			0.48043	0.58 (0.12 - 2.68)	0.87775
PGLYRP3	Exon 1	rs3006473	UTR	TT	T	22/77 (28.57)	0.545455	0.676053	78/264 (29.55)	0.528409	0.289696	0.86879	0.95 (0.54 - 1.67)	0.42041	0.70914	1.07 (0.74 - 1.53)
				TC	C	40/77 (51.95)	0.454545		123/264 (46.59)	0.471591		0.40765	1.23 (0.74 - 2.06)	0.86879	0.70914	0.934 (0.65 - 1.33)
				CC		15/77 (19.48)			63/264 (23.86)			0.42041	0.77 (0.41 - 1.45)	0.71453
PGLYRP3	Exon 2	rs150883037	Pro33Ser	CC	C	75/77 (97.40)	0.987013	0.90808	263/263 (100)	1	nc	0.00876	0.07 (0.003 - 1.59)	nc	0.00886	nc
				CT	T	2/77 (2.60)	0.012987		0/263 (0.00)	0		0.00876	14 (0.62 - 313.78)	0.00876	0.00886	nc
				TT		0/77 (0.00)						nc	3.43 (0.06 - 174.4)	0.00876
PGLYRP3	Exon 2	rs55991125	Ala35Thr	GG	G	71/77 (92.21)	0.954545	0.027198	235/263 (89.35)	0.944867	0.812336	0.4628	1.40 (0.56 - 3.54)	0.35395	0.6371	1.22 (0.52 - 2.85)
				GA	A	5/77 (6.49)	0.0454545		27/263 (10.27)	0.0551331		0.31869	0.60 (0.22 - 1.63)	0.4628	0.6371	0.81 (0.35 - 1.90)
				AA		1/77 (1.30)			1/263 (0.38)			0.35395	3.44 (0.21 - 55.76)	0.64702
PGLYRP3	Exon 2	rs79540951	Leu67Leu	GG	G	73/77 (94.81)	0.974026	0.814986	262/263 (99.62)	0.998099	0.975357	0.00202	0.069 (0.007 - 0.63)	nc	0.0021	0.07 (0.008 - 0.64)
				GA	A	4/77 (5.19)	0.025974		1/263 (0.38)	0.00190114		0.00202	14.35 (1.58 - 130.4)	0.00202	0.0021	14.0 (1.55 - 126.2)
				AA		0/77 (0.00)			0/263 (0.00)			nc	3.43 (0.06 - 174.4)	0.00202
PGLYRP3	Exon 2	rs114450863	Val75Ile	GG	G	76/77 (98.70)	0.993506	0.954264	261/263 (99.24)	0.996198	0.950644	0.65691	0.58 (0.052 - 6.51)	nc	0.65762	0.58 (0.05 - 6.48)
				GA	A	1/77 (1.30)	0.00649351		2/263 (0.76)	0.00380228		0.65691	1.71 (0.15 - 19.19)	0.65691	0.65762	1.71 (0.15 - 19.01)
				AA		0/77 (0.00)			0/263 (0.00)				3.43 (0.06 - 174.4)	0.65691
PGLYRP3	Exon 3	rs145310495	Ile103Thr	TT	T	76/76 (100.00)	1	nc	94/95 (98.95)	0.994737	0.958871	0.36969	1.61 (0.05 - 48.85)	nc	0.37039	nc
				TC	C	0/76 (0.00)	0		1/95 (1.05)	0.00526316		0.36969	0.62 (0.020 - 18.80)	0.36969	0.37039	nc
				CC		0/76 (0.00)			0/95 (0.00)			nc	1.25 (0.024 - 63.82)	0.36969
PGLYRP3	Exon 3	rs843971	Gly126Ser	GG	G	27/76 (35.53)	0.598684	0.908726	41/95 (43.16)	0.652632	0.80804	0.31095	0.72 (0.39 - 1.35)	0.55469	0.30488	0.79 (0.51 - 1.23)
				GA	A	37/76 (48.68)	0.401316		42/95 (44.21)	0.347368		0.55984	1.19 (0.65 - 2.19)	0.31095	0.30488	1.25 (0.81 - 1.95)
				AA		12/76 (15.79)			12/95 (12.63)			0.55469	1.29 (0.54 - 3.07)	0.30741
PGLYRP3	Exon 4	rs41264632	Glu138Gly	AA	A	71/75 (94.67)	0.973333	0.812449	93/95 (97.89)	0.989474	0.917416	0.2574	0.38 (0.067 - 2.14)	nc	0.26172	0.38 (0.07 - 2.14)
				AG	G	4/75 (5.33)	0.0266667		2/95 (2.11)	0.0105263		0.2574	2.61 (0.46 - 14.70)	0.2574	0.26172	2.58 (0.46 - 14.25)
				GG		0/75 (0.00)			0/95 (0.00)			nc	1.26 (0.024 - 64.68)	0.2574
PGLYRP3	Exon 5	rs149128791	Arg235Trp	CC	C	76/77 (98.70)	0.993506	0.954264	264/264 (100.00)	1	nc	0.06369	0.14 (0.004 - 4.33)	nc	0.06388	nc
				CT	T	1/77 (1.30)	0.00649351		0/264 (0.00)	0		0.06369	6.93 (0.23 - 208.7)	0.06369	0.06388	nc
				TT		0/77 (0.00)			0/264 (0.00)				3.44 (0.06 - 175.04)	0.06369
PGLYRP3	Exon 6	SS#647514529	Ala272Thr	GG	G	77/77 (100.00)	1	nc	262/262 (100.0)	1	nc	nc	0.29 (0.005 - 14.93)	nc	nc	nc
				GA	A	0/77 (0.00)	0		0/262 (0.00)	0		nc	3.41 (0.06 - 173.7)	nc	nc	nc
				AA		0/77 (0.00)			0/262 (0.00)			nc	3.41 (0.06 - 173.7)	nc
PGLYRP3	Exon 7	rs3795386	UTR	GG	G	77/77 (100.00)	1	nc	263/264 (99.62)	0.998106	0.975404	0.58861	0.58 (0.019 - 17.62)	nc	0.58888	nc
				GC	C	0/77 (0.00)	0		1/264 (0.38)	0.00189394		0.58861	1.71 (0.05 - 51.73)	0.58861	0.58888	nc
				CC		0/77 (0.00)			0/264 (0.00)			nc	3.44 (0.06 - 175.0)	0.58861
PGLYRP3	Exon 7	rs2771110	UTR	GG	G	28/77 (36.36)	0.590909	0.599585	107/264 (40.53)	0.632576	0.718782	0.51065	0.83 (0.49 - 1.41)	0.36703	0.34781	0.83 (0.58 - 1.21)
				GC	C	35/77 (45.45)	0.409091		120/264 (45.45)	0.367424		1	1 (0.60 - 1.66)	0.51065	0.34781	1.19 (0.82 - 1.72)
				CC		14/77 (18.18)			37/264 (14.02)			0.36703	1.36 (0.69 - 2.67)	0.35543
PGLYRP4	Exon 1	rs66641591	UTR	(-)		17/77 (22.08)	nc		65/264 (24.62)	nc		nc	0.86 (0.47 - 1.59)	nc	nc	nc
				ins TCT		60/77 (77.92)			199/264 (75.38)				1.15 (0.62 - 2.11)
PGLYRP4	Exon 1	rs3006461	UTR	AA	A	17/77 (22.08)	0.220779	1.70958e-18	64/264 (24.24)	0.242424	2.30482e-59	0.69455	0.88 (0.48 - 1.62)	0.69455	0.57865	0.88 (0.57 - 1.36)
				AC	C	0/77 (0.00)	0.779221		0/264 (0.00)	0.757576		nc	3.44 (0.06 - 175.0)	0.69455	0.57865	1.12 (0.73 - 1.73)
				CC		60/77 (77.92)			200/264 (75.76)			0.69455	1.12 (0.61 - 2.07)	0.69455
PGLYRP4	Exon 1	rs2916204	UTR	GG	G	17/77 (22.08)	0.220779	1.70958e-18	64/264 (24.24)	0.242424	2.30482e-59	0.69455	0.88 (0.48 - 1.62)	0.69455	0.57865	0.88 (0.57 - 1.36)
				GT	T	0/77 (0.00)	0.779221		0/264 (0.00)	0.757576		nc	3.44 (0.06 - 175.0)	0.69455	0.57865	1.12 (0.73 - 1.73)
				TT		60/77 (77.92)			200/264 (75.76)			0.69455	1.12 (0.61 - 2.07)	0.69455
PGLYRP4	Exon 2	rs12096209	Pro3Leu	CC	C	69/77 (89.61)	0.941558	0.126917	225/262 (85.88)	0.927481	0.728533	0.39609	1.41 (0.63 - 3.18)	0.35563	0.54541	1.26 (0.59 - 2.66)
				CT	T	7/77 (9.09)	0.0584416		36/262 (13.74)	0.0725191		0.28114	0.62 (0.26 - 1.47)	0.39609	0.54541	0.79 (0.37 - 1.68)
				TT		1/77 (1.30)			1/262 (0.38)			0.35563	6.88 (0.22 - 207.1)	0.54878
PGLYRP4	Exon 2	rs3006458	Ile13Leu	AA	A	2/77 (2.60)	0.149351	0.799978	6/262 (2.29)	0.14313	0.749968	0.87589	1.13 (0.22 - 5.75)	0.87589	0.84696	1.05 (0.63 - 1.74)
				AC	C	19/77 (24.68)	0.850649		63/262 (24.05)	0.85687		0.90971	1.03 (0.57 - 1.86)	0.87	0.84696	0.95 (0.57 - 1.57)
				CC		56/77 (72.73)			193/262 (73.66)			0.87	0.95 (0.53 - 1.68)	0.84858
PGLYRP4	Exon 4	rs3006453	Gln88Arg	AA	A	73/77 (94.81)	0.974026	0.814986	241/264 (91.29)	0.956439	0.459293	0.31454	1.74 (0.58 - 5.19)	nc	0.32472	1.70 (0.58 - 5.01)
				AG	G	4/77 (5.19)	0.025974		23/264 (8.71)	0.0435606		0.31454	0.57 (0.19 - 1.71)	0.31454	0.32472	0.58 (0.19 - 1.72)
				GG		0/77 (0.00)			0/264 (0.00)			nc	3.44 (0.06 - 175.0)	0.31454
PGLYRP4	Exon 5	rs3014863	Phe149Phe	TT	T	0/77 (0.00)	0.0649351	0.542278	1/94 (1.06)	0.0425532	0.0356707	0.36402	0.60 (0.02 - 18.36)	0.36402	0.35641	1.53 (0.60 - 4.06)
				TC	C	10/77 (12.99)	0.935065		6/94 (6.38)	0.957447		0.14012	2.18 (0.75 - 6.32)	0.22835	0.35641	0.64 (0.24 - 1.66)
				CC		67/77 (87.01)			87/94 (92.55)			0.22835	0.53 (0.19 - 1.49)	0.37078
PGLYRP4	Exon 6	rs3006448	Gly188Val	GG	G	2/77 (2.60)	0.116883	0.295244	6/262 (2.29)	0.131679	0.431118	0.87589	1.14 (0.22 - 5.77)	0.87589	0.62934	0.87 (0.50 - 1.51)
				GT	T	14/77 (18.18)	0.883117		57/262 (21.76)	0.868321		0.49806	0.80 (0.41 - 1.53)	0.55114	0.62934	1.14 (0.66 - 1.99)
				TT		61/77 (79.22)			199/262 (75.95)			0.55114	1.22 (0.66 - 2.27)	0.63981
PGLYRP4	Exon 7	rs12063091	Val209Ile	GG	G	70/76 (92.11)	0.960526	0.720145	228/262 (87.02)	0.935115	0.261378	0.22718	1.68 (0.67 - 4.19)	nc	0.24238	1.69 (0.69 - 4.10)
				GA	A	6/76 (7.89)	0.0394737		34/262 (12.98)	0.0648855		0.22718	0.57 (0.23 - 1.41)	0.22718	0.24238	0.59 (0.24 - 1.43)
				AA		0/76 (0.00)			0/262 (0.00)			nc	3.45 (0.067 - 175.4)	0.22718
PGLYRP4	Exon 9	rs146118434	Ala321Thr	GG	G	74/76 (97.37)	0.986842	0.907464	258/259 (99.61)	0.998069	0.975167	0.06769	0.14 (0.012 - 1.60)	nc	0.06831	0.14 (0.013 - 1.61)
				GA	A	2/76 (2.63)	0.0131579		1/259 (0.39)	0.0019305		0.06769	6.97 (0.62 - 77.97)	0.06769	0.06831	6.89 (0.62 - 76.54)
				AA		0/76 (0.00)			0/259 (0.00)			nc	3.42 (0.067 - 174.0)	0.06769
PGLYRP4	Exon 9	SS#647514530	Thr350Ala	AA	A	75/76 (98.68)	0.993421	0.953961	259/259 (100.0)	1	nc	0.06449	0.14 (0.004 - 4.35)	nc	0.06469	nc
				AG	G	1/76 (1.32)	0.00657895		0/259 (0.00)	0		0.06449	6.89 (0.22 - 207.49)	0.06449	0.06469	nc
				GG		0/76 (0.00)			0/259 (0.00)			nc	3.42 (0.067 - 174.0)	0.06449
PGLYRP4	Exon 9	rs41310915	Phe367Phe	CC	C	74/77 (96.10)	0.980519	0.861601	256/259 (98.84)	0.994208	0.925309	0.11123	0.28 (0.057 - 1.46)	nc	0.11285	0.29 (0.06 - 1.46)
				CT	T	3/77 (3.90)	0.0194805		3/259 (1.16)	0.00579151		0.11123	3.45 (0.68 - 175.5)	0.11123	0.11285	3.41 (0.68 - 17.07)
				TT		0/77 (0.00)			0/259 (0.00)			nc	3.37 (0.066 - 171.7)	0.11123
PGLYRP4	Exon 9	rs10888551	UTR	CC	C	30/77 (38.96)	0.564935	0.0118857	105/264 (39.77)	0.556818	7.78141e-09	0.89803	0.96 (0.57 - 1.62)	0.67494	0.85834	1.03 (0.72 - 1.48)
				CT	T	27/77 (35.06)	0.435065		84/264 (31.82)	0.443182		0.59265	1.15 (0.67 - 1.97)	0.89803	0.85834	0.96 (0.67 - 1.40)
				TT		20/77 (25.97)			75/264 (28.41)			0.67494	0.88 (0.49 - 1.57)	0.87745
PGLYRP4	Exon 9	rs2570440	UTR	AA	A	2/77 (2.60)	0.136364	0.58245	5/260 (1.92)	0.132692	0.820058	0.71554	1.36 (0.25 - 7.15)	0.71554	0.90635	1.03 (0.61 - 1.74)
				AC	C	17/77 (22.08)	0.863636		59/260 (22.69)	0.867308		0.90979	0.96 (0.52 - 1.77)	0.99144	0.90635	0.97 (0.57 - 1.63)
				CC		58/77 (75.32)			196/260 (75.38)			0.99144	0.99 (0.55 - 1.79)	0.90751
*CAT, Cochran Armitage Test
**P values for Cochran Armitage Test for each marker are in the following sequence: dominant, recessive and additive
nc, not calculated
