# Supplementary material for: Genetic Association of Peptidoglycan Recognition Protein Variants with Inflammatory Bowel Disease
Source: PLoS One. 2013 Jun 19;8(6):e67393. doi: 10.1371/journal.pone.0067393 (PMC3686734; doi:10.1371/journal.pone.0067393)
Supplement: Table S4 — PGLYRP1 exon 1, SNP rs2072562, c.-19A>C, UTR, associates with UC and CD and with gender and age of onset in patients. (XLS) [file pone.0067393.s004.xls]

## Sheet: Sheet1
Table S4. PGLYRP1 exon 1, SNP rs2072562, c.-19A>C, UTR, associates with UC and CD and with gender and age of onset in patients
Ulcerative colitis
	UC	Controls	UC versus controls		P (Cochran Armitage test)
Genotype	N = 77 (%)	N = 264 (%)	P (c2)	OR [95% CI]	Dominant	Recessive	Additive
AA	47 (61)	114 (43)	0.0058	2.06 [1.27-3.46]	0.226	0.006	0.011
AC	23 (30)	112 (42)	0.047	0.58 [0.34-1.00]
CC	7 (9)	38 (14)	0.22637	0.60 [0.25-1.40]
Alleles
A	0.75974	0.643939	0.0072	1.75 [1.16-2.64]
C	0.24026	0.356061		0.57 [0.38-0.86]
Ulcerative colitis females and males
	UC females	UC males	Control females	UC females versus UC males		UC females versus control females		P (Cochran Armitage test)
Genotype	N = 31 (%)	N = 46 (%)	N = 126 (%)	P (c2)	OR [95% CI]	P (c2)	OR [95% CI]	Dominant	Recessive	Additive
AA	23 (74)	24 (52)	53 (42)	0.052	2.64 [0.98-7.10]	0.0013	3.95 [1.64-9.53]	0.883*	0.052*	0.168*
AC	5 (16)	18 (39)	55 (44)	0.03056	0.30 [0.10-0.92]	0.0047	0.24 [0.09-0.68]	0.500**	0.001**	0.009**
CC	3 (10)	4 (9)	18 (14)	0.883	1.13 [0.23-5.42]	0.4995	0.64 [0.17-2.33]
Alleles
A	0.822581	0.704082	0.638889	0.134	1.83 [0.83-4.04]	0.006	2.62 [1.3 5.3]
C	0.177419	0.295918	0.361111		0.55 [0.25-1.21]		0.38 [0.19-0.77]
Crohn's disease females
	Age at diagnosis (yrs)		5-20 versus > 31
	5-20	> 31	P (c2)	OR [95% CI]	P (Cochran Armitage test)
Genotype	N = 75 (%)	N = 47 (%)			Dominant	Recessive	Additive
AA	41 (55)	16 (34)	0.02628	2.34 [1.10-4.97]	0.87	0.026	0.148
AC	22 (29)	24 (51)	0.01595	0.40 [0.19-0.85]
CC	12 (16)	7 (15)	0.86972	1.09 [0.40-3.00]
Alleles
A	0.693333	0.595745	0.11844	1.53 [0.89-2.63]
C	0.306667	0.404255		0.65 [0.38-1.11]
* P values for UC females versus UC males.
** P values for UC females versus control females.
