# Supplementary material for: Genetic Association of Peptidoglycan Recognition Protein Variants with Inflammatory Bowel Disease
Source: PLoS One. 2013 Jun 19;8(6):e67393. doi: 10.1371/journal.pone.0067393 (PMC3686734; doi:10.1371/journal.pone.0067393)
Supplement: Table S5 — PGLYRP2 exon 2, SNP rs3813135, c.136A>G, p.Thr46Ala associates with gender and/or age of onset in CD and UC. (XLS) [file pone.0067393.s005.xls]

## Sheet: Sheet1
Table S5. PGLYRP2 exon 2, SNP rs3813135, c.136A>G, p.Thr46Ala associates with gender and/or age of onset in CD and UC
Crohn's disease
	Age at diagnosis (yrs)
	5-20	21-30	5-20 versus 21-30		P (Cochran Armitage test)
Genotype	N = 36 (%)	N = 40 (%)	P (c2)	OR [95% CI]	Dominant	Recessive	Additive
AA	20 (56)	13 (33)	0.170381	2.01 [0.74-5.4]	0.149	0.043	0.032
AG	13 (36)	19 (48)	0.434716	1.52 [0.53-4.32]
GG	3 (8)	8 (20)	0.066	0.28 [0.07-1.16]
Alleles
A	0.736111	0.5625	0.02554	2.17 [1.10-4.30]
G	0.263889	0.4375		0.46 [0.23-0.92]
Crohn's disease females
	Age at diagnosis (yrs)
	5-20	21-30	5-20 versus 21-30		P (Cochran Armitage test)
Genotype	N = 20 (%)	N = 23 (%)	P (c2)	OR [95% CI]	Dominant	Recessive	Additive
AA	11 (55)	4 (17)	0.00985	5.81 [1.44-23.3]	0.062	0.01	0.005
AG	8 (40)	13 (57)	0.27967	0.51 [0.15-1.73]
GG	1 (5)	6 (26)	0.06173	0.15 [0.02-1.37]
Alleles
A	0.75	0.456522	0.00572	3.57 [1.42-8.97]
G	0.25	0.543478		0.28 [0.11-0.70]
Ulcerative colitis
	Age at diagnosis (yrs)
	5-20	21-30	5-20 versus 21-30		P (Cochran Armitage test)
Genotype	N = 20 (%)	N = 22 (%)	P (c2)	OR [95% CI]	Dominant	Recessive	Additive
AA	12 (60)	7 (32)	0.06685	3.2 [0.91-11.4]	0.555	0.067	0.288
AG	5 (25)	13 (59)	0.02577	0.23 [0.06-0.86]
GG	3 (15)	2 (9)	0.5548	1.76 [0.26-11.8]
Alleles
A	0.73	0.61	0.28	1.66 [0.66-4.17]
G	0.28	0.39		0.62 [0.24-1.52]
