# Supplementary material for: Genetic Association of Peptidoglycan Recognition Protein Variants with Inflammatory Bowel Disease
Source: PLoS One. 2013 Jun 19;8(6):e67393. doi: 10.1371/journal.pone.0067393 (PMC3686734; doi:10.1371/journal.pone.0067393)
Supplement: Table S6 — PGLYRP2 exon 2, SNP rs733731, c.296G>A, p.Arg99Gln associates with gender and/or age of onset in CD and UC. (XLS) [file pone.0067393.s006.xls]

## Sheet: Sheet1
Table S6. PGLYRP2 exon 2, SNP rs733731, c.296G>A, p.Arg99Gln associates with gender and/or age of onset in CD and UC
Crohn's disease
	Age at diagnosis (yrs)
	5-20	21-30	5-20 versus 21-30		P (Cochran Armitage test)
Genotype	N = 36 (%)	N = 40 (%)	P (c2)	OR [95% CI]	Dominant	Recessive	Additive
GG	18 (50)	12 (30)	0.0749	2.33 [0.91-5.98]	0.149	0.075	0.046
GA	15 (42)	20 (50)	0.46677	0.71 [0.289-1.77]
AA	3 (8)	8 (20)	0.14891	0.36 [0.88-1.49]
Alleles
G	0.708333	0.55	0.044	1.99 [1.01-3.89]
A	0.291667	0.45		0.50 [0.26-0.99]
Crohn's disease females
	Age at diagnosis (yrs)
	5-20	21-30	5-20 versus 21-30		P (Cochran Armitage test)
Genotype	N = 20 (%)	N = 23 (%)	P (c2)	OR [95% CI]	Dominant	Recessive	Additive
GG	9 (45)	4 (17)	0.04928	3.88 [0.97-15.6]	0.062	0.049	0.017
GA	10 (50)	13 (57)	0.6689	0.77 [0.23-2.56]
AA	1 (5)	6 (26)	0.06173	0.15 [0.02-1.37]
Alleles
G	0.7	0.456522	0.02293	2.78 [1.14-6.78]
A	0.3	0.543478		0.36 [0.15-0.88]
Ulcerative colitis
	Age at diagnosis (yrs)
	5-20	21-30	5-20 versus 21-30		P (Cochran Armitage test)
Genotype	N = 20 (%)	N = 22 (%)	P (c2)	OR [95% CI]	Dominant	Recessive	Additive
GG	12 (60)	7 (32)	0.06685	3.21 [0.91-11.4]	0.555	0.067	0.288
GA	5 (25)	13 (59)	0.02577	0.23 [0.06-0.87]
AA	3 (15)	2 (9)	0.5548	1.76 [0.26-11.8]
