# Supplementary material for: Genetic Association of Peptidoglycan Recognition Protein Variants with Inflammatory Bowel Disease
Source: PLoS One. 2013 Jun 19;8(6):e67393. doi: 10.1371/journal.pone.0067393 (PMC3686734; doi:10.1371/journal.pone.0067393)
Supplement: Table S7 — PGLYRP2 exon 2, SNP rs892145, c.809T>A, p.Met270Lys associates with gender and/or age of onset in CD and UC. (XLS) [file pone.0067393.s007.xls]

## Sheet: Sheet1
Table S7. PGLYRP2 exon 2, SNP rs892145, c.809T>A, p.Met270Lys associates with gender and/or age of onset in CD and UC
Crohn's disease females
	CD females	CD males	Control females	CD females versus CD males		CD females versus control females		P (Cochran Armitage test)
Genotype	N = 202 (%)	N = 167 (%)	N = 126 (%)	P (c2)	OR [95% CI]	P (c2)	OR [95% CI]	Dominant	Recessive	Additive
TT	78 (39)	84 (50)	63 (50)	0.02436	0.62 [0.41-0.94]	0.04276	0.62 [0.40-0.98]	0.309*	0.024*	0.037*
TA	91 (45)	62 (37)	52 (41)	0.124093	1.39 [0.91-2.11]	0.50195	1.16 [0.74-1.82]	0.059**	0.043**	0.015**
AA	33 (16)	21 (12)	11 (9)	0.308855	1.36 [0.75-2.45]	0.04929	2.04 [0.99-4.20]
Alleles
T	0.611386	0.688623	0.706349	0.029	0.71 [0.52-0.97]	0.01326	0.65 [0.47-0.92]
A	0.388614	0.311377	0.293651		1.41 [1.04-1.91]		1.53 [1.10-2.10]
Crohn's disease females in age groups
	Age at diagnosis (yrs)
	5-20	21-30	5-20 versus 21-30		P (Cochran Armitage test)
Genotype	N = 77 (%)	N = 75 (%)	P (c2)	OR [95% CI]	Dominant	Recessive	Additive
TT	35 (46)	25 (33)	0.126	1.67 [0.86-3.20]	0.324	0.126	0.609
TA	26 (34)	39 (52)	0.023	0.47 [0.25-0.91]
AA	16 (21)	11 (15)	0.324	1.53 [0.66-3.55]
Ulcerative colitis age groups
	Age at diagnosis (yrs)
	5-20	21-30	5-20 versus 21-30		P (Cochran Armitage test)
Genotype	N = 20 (%)	N = 22 (%)	P (c2)	OR [95% CI]	Dominant	Recessive	Additive
TT	12 (60)	7 (32)	0.0668548	3.21 [0.91-11.4]	0.555	0.067	0.288
TA	5 (25)	13 (59)	0.0257669	0.23 [0.06-0.87]
AA	3 (15)	2 (9)	0.554795	1.76 [0.26-11.8]
* P values for CD females versus CD males.
** P values for CD females versus control females.
