# Supplementary material for: Genetic Association of Peptidoglycan Recognition Protein Variants with Inflammatory Bowel Disease
Source: PLoS One. 2013 Jun 19;8(6):e67393. doi: 10.1371/journal.pone.0067393 (PMC3686734; doi:10.1371/journal.pone.0067393)
Supplement: Table S8 — PGLYRP2 exon 3, SNP rs4440547, c.1181G>A, p.Arg394Gln associates with gender and age of onset in CD. (XLS) [file pone.0067393.s008.xls]

## Sheet: Sheet1
Table S8. PGLYRP2 exon 3, SNP rs4440547, c.1181G>A, p.Arg394Gln associates with gender and age of onset in CD
Crohn's disease females and males
	CD females	CD males	Control females	CD females versus CD males		CD females versus control females		P (Cochran Armitage test)
Genotype	N = 197 (%)	N = 166 (%)	N = 125 (%)	P (c2)	OR [95% CI]	P (c2)	OR [95% CI]	Dominant	Recessive	Additive
GG	116 (59)	116 (70)	93 (74)	0.0297628	0.62 [0.40-0.96]	0.00517	0.49 [0.30-0.81]	0.089*	0.030*	0.015*
GA	69 (35)	46 (28)	28 (22)	0.135624	1.40 [0.90-2.20]	0.016	1.84 [1.10-3.08]	0.245**	0.004**	0.006**
AA	12 (6)	4 (2)	4 (3)	0.0886758	2.63 [0.83-8.31]	0.25069	1.94 [0.6 -6.17]
GA + AA				0.03	1.62 [1.05-2.51]	0.00517	2.39 [1.44-3.98]
Alleles
G	0.763959	0.837349	0.856	0.01423	0.63 [0.43-0.91]	0.004	0.54 [0.36-0.83]
A	0.236041	0.162651	0.144		1.60 [1.10-2.31]		1.84 [1.2-2.83]
* P values for CD females versus CD males.
** P values for CD females versus control females.
