# Supplementary material for: Genetic Association of Peptidoglycan Recognition Protein Variants with Inflammatory Bowel Disease
Source: PLoS One. 2013 Jun 19;8(6):e67393. doi: 10.1371/journal.pone.0067393 (PMC3686734; doi:10.1371/journal.pone.0067393)
Supplement: Table S9 — PGLYRP3 exon 1, SNP rs3006473, c.-38T>C, UTR associates with gender and/or age of onset in CD and UC. (XLS) [file pone.0067393.s009.xls]

## Sheet: Sheet1
Table S9. PGLYRP3 exon 1, SNP rs3006473, c.-38T>C, UTR associates with gender and/or age of onset in CD and UC
Crohn's disease females
	CD females	CD males	CD females versus CD males		P (Cochran Armitage test)
Genotype	N = 202 (%)	N = 167 (%)	P (c2)	OR [95% CI]	Dominant	Recessive	Additive
TT	53 (26)	58 (35)	0.07662	0.67 [0.43-1.05]	0.115	0.077	0.041
TC	99 (49)	79 (47)	0.74431	1.07 [0.71-1.61]
CC	50 (25)	30 (18)	0.11522	1.50 [0.90-2.50]
Alleles
T	0.507426	0.583832	0.03811	0.73 [0.55-0.98]
C	0.492574	0.416168		1.36 [1.02-1.82]
Ulcerative colitis females
	Age at diagnosis
	5-20	>31	5-20 vs. >31		P (Cochran Armitage test)
Genotype	N = 10 (%)	N = 15	P (c2)	OR (95% CI)	Dominant	Recessive	Additive
TT	0 (0.0)	6 (40.0)	0.02178	not calculated	0.022	0.702	0.239
TC	8 (80.0)	5 (33.3)	0.02214	8.00 [1.21-52.7]
CC	2 (20.0)	4 (26.7)	0.70219	0.69 [0.10-4.72]
Alleles
T	0.4	0.566667	0.24821	0.51 [0.16-1.61]
C	0.6	0.433333	0.24821	1.96 [0.62-6.19]
