# Supplementary material for: Genetic Association of Peptidoglycan Recognition Protein Variants with Inflammatory Bowel Disease
Source: PLoS One. 2013 Jun 19;8(6):e67393. doi: 10.1371/journal.pone.0067393 (PMC3686734; doi:10.1371/journal.pone.0067393)
Supplement: Table S10 — PGLYRP3 exon 2, SNP rs79540951, c.201G>A, p.Leu67 associates with UC and with gender in UC. (XLS) [file pone.0067393.s010.xls]

## Sheet: Sheet1
Table S10. PGLYRP3 exon 2, SNP rs79540951, c.201G>A, p.Leu67 associates with UC and with gender in UC
Ulcerative colitis
	UC	Controls	UC versus controls		P (Cochran Armitage test)
Genotype	N = 77 (%)	N = 263 (%)	P (c2)	OR [95% CI]	Dominant	Recessive	Additive
GG	73 (94.8)	262 (99.6)	0.00202	0.07 [0.01-0.63]	not calculated	0.002	0.002
GA	4 (5.2)	1 (0.4)	0.00202	14.35 [1.58-130]
AA	0 (0)	0 (0)		3.43 [0.06-174]
Alleles
G	0.974	0.998099	0.0021	0.07 [0.01-0.64]
A	0.026	0.00190114		14.0 [1.55-126]
Ulcerative colitis females
	UC females	Control females	UC females versus control females		P (Cochran Armitage test)
Genotype	N = 31 (%)	N = 126 (%)	P (c2)	OR [95% CI]	Dominant	Recessive	Additive
GG	28 (90.3)	126 (100.0)	0.00042	not calculated	not calculated	0.0004	0.0004
GA	3 (9.7)	0 (0.0)	0.00042
AA	0 (0.0)	0 (0.0)
Alleles
G	0.951613	1	0.00045	not calculated
A	0.0483871	0
