# Supplementary material for: Genetic Association of Peptidoglycan Recognition Protein Variants with Inflammatory Bowel Disease
Source: PLoS One. 2013 Jun 19;8(6):e67393. doi: 10.1371/journal.pone.0067393 (PMC3686734; doi:10.1371/journal.pone.0067393)
Supplement: Table S11 — PGLYRP3 exon 7, SNP rs2771110, c*70G>C, UTR associates with gender and/or age of onset in CD. (XLS) [file pone.0067393.s011.xls]

## Sheet: Sheet1
Table S11. PGLYRP3 exon 7, SNP rs2771110, c*70G>C, UTR associates with gender and/or age of onset in CD
Crohn's disease
	Age at diagnosis (yrs)
	5-20	> 31	5-20 versus > 31		P (Cochran Armitage test)
Genotype	N = 154 (%)	N = 90 (%)	P (c2)	OR [95% CI]	Dominant	Recessive	Additive
GG	56 (36)	47 (52)	0.01552	0.52 [0.30-0.9]	0.8	0.016	0.052
GC	81 (53)	34 (38)	0.02525	1.83 [1.07-3.10]
CC	17 (11)	9 (10)	0.79966	1.12 [0.48-2.62]
GC + CC	98 (64)	43 (48)	0.016	1.91 [1.12-3.24]
Alleles
G	0.626623	0.711111	0.05769	0.68 [0.46-1.01]
C	0.373377	0.288889		1.47 [0.99-2.18]
Crohn's disease males
	Age at diagnosis (yrs)
	5-20	> 31	5-20 versus > 31		P (Cochran Armitage test)
Genotype	N = 77 (%)	N = 34 (%)	P (c2)	OR [95% CI]	Dominant	Recessive	Additive
GG	24 (31)	18 (53)	0.02924	0.40 [0.18-0.92]	0.72	0.029	0.08
GC	42 (55)	12 (35)	0.06141	2.2 [0.96-5.07]
CC	11 (14)	4 (12)	0.72025	1.25 [0.37-4.25]
GC + CC	53 (69)	16 (47)	0.029	2.48 [1.09-5.69]
Alleles
G	0.58	0.66	0.085	0.59 (.32-1.08)
C	0.42	0.34		1.71 (0.93-3.15)
