# Supplementary material for: Genetic Association of Peptidoglycan Recognition Protein Variants with Inflammatory Bowel Disease
Source: PLoS One. 2013 Jun 19;8(6):e67393. doi: 10.1371/journal.pone.0067393 (PMC3686734; doi:10.1371/journal.pone.0067393)
Supplement: Table S12 — PGLYRP4 exon 2, SNP rs12096209, c.8C>T, p.Pro3Leu associates with gender in CD. (XLS) [file pone.0067393.s012.xls]

## Sheet: Sheet1
Table S12. PGLYRP4 exon 2, SNP rs12096209, c.8C>T, p.Pro3Leu associates with gender in CD
Crohn's disease females and males
	CD females	CD males	CD females versus CD males		P (Cochran Armitage test)
Genotype	N = 202 (%)	N = 168 (%)	P (c2)	OR [95% CI]	Dominant	Recessive	Additive
CC	180 (89)	137 (81)	0.0387256	1.85 [1.03-3.34]	not calculated	0.039	0.039
CT	22 (11)	31 (19)	0.0387256	0.54 [0.30-0.97]
TT	0 (0)	0 (0.0)		not calculated
Alleles
C	0.945545	0.907738	0.047	1.77 [1.01-3.11]
T	0.0544554	0.0922619		0.57 [0.32-1.01]
