# Supplementary material for: Genetic Association of Peptidoglycan Recognition Protein Variants with Inflammatory Bowel Disease
Source: PLoS One. 2013 Jun 19;8(6):e67393. doi: 10.1371/journal.pone.0067393 (PMC3686734; doi:10.1371/journal.pone.0067393)
Supplement: Table S13 — PGLYRP4 exon 4, SNP rs3006453, c.275A>G, p.Gln88Arg associates with gender and/or age of onset in CD. (XLS) [file pone.0067393.s013.xls]

## Sheet: Sheet1
Table S13. PGLYRP4 exon 4, SNP rs3006453, c.275A>G, p.Gln88Arg associates with gender and/or age of onset in CD
Crohn's disease
	Age at diagnosis (yrs)
	5-20	> 31	5-20 versus > 31		P (Cochran Armitage test)
Genotype	N = 153 (%)	N = 89 (%)	P (c2)	OR [95% CI]	Dominant	Recessive	Additive
AA	132 (86)	84 (94)	0.05	0.37 [0.14-1.03]	0.445	0.05	0.045
AG	20 (13)	5 (6)	0.06619	2.53 [0.91-6.99]
GG	1 (1)	0 (0)	0.4447
Alleles
A	0.928105	0.97191	0.043	0.37 [0.14-1.00]
G	0.0718954	0.0280899		2.68 [1.00-7.21]
Crohn's disease males
	Age at diagnosis (yrs)
	5-20	> 31	5-20 versus > 31		P (Cochran Armitage test)
Genotype	N = 77 (%)	N = 34 (%)	P (c2)	OR [95% CI]	Dominant	Recessive	Additive
AA	65 (84)	34 (100)	0.01479		not calculated	0.015	0.015
AG	12 (16)	0 (0)	0.01479	not calculated
GG	0 (0)	0 (0)	not calculated
Alleles
A	0.922078	1	0.018	not calculated
G	0.0779221	0
