# Supplementary material for: Genetic Association of Peptidoglycan Recognition Protein Variants with Inflammatory Bowel Disease
Source: PLoS One. 2013 Jun 19;8(6):e67393. doi: 10.1371/journal.pone.0067393 (PMC3686734; doi:10.1371/journal.pone.0067393)
Supplement: Table S14 — PGLYRP-4 exon 9, SNP rs41310915, c.1113C>T, Phe367 associates with CD and gender in CD. (XLS) [file pone.0067393.s014.xls]

## Sheet: Sheet1
Table S14. PGLYRP-4 exon 9, SNP rs41310915, c.1113C>T, Phe367 associates with CD and gender in CD
Crohn's disease
	CD	Control	CD versus controls		P (Cochran Armitage test)
Genotype	N = 362 (%)	N = 259 (%)	P (c2)	OR [95% CI]	Dominant	Recessive	Additive
CC	336 (93)	256 (99)	0.00045	0.15 [0.05-0.51]	not calculated	0.00045	0.00045
CT	26 (7)	3 (1)	0.00045	6.60 [1.98-22.1]
TT	0 (0)	0 (0)		not calculated
Alleles
C	0.964088	0.994208	0.00053	0.16 [0.05-0.52]
T	0.0359116	0.00579151		6.40 [1.93-21.2]
Crohn's disease females
	CD females	Control females	CD females versus control females		P (Cochran Armitage test)
Genotype	N = 199 (%)	N = 122 (%)	P (c2)	OR [95% CI]	Dominant	Recessive	Additive
CC	182 (91)	121 (99)	0.00351	0.09 [0.01-0.67]	not calculated	0.00351	0.00351
CT	17 (9)	1 (1)	0.00351	11.3 [1.48-86.0]
TT	0 (0)	0 (0)		not calculated
Alleles
C	0.957	0.995902	0.00402	0.09 [0.01-0.70]
T	0.0427136	0.00409836		10.8 [1.43-82.0]
