# Supplementary material for: Genetic Association of Peptidoglycan Recognition Protein Variants with Inflammatory Bowel Disease
Source: PLoS One. 2013 Jun 19;8(6):e67393. doi: 10.1371/journal.pone.0067393 (PMC3686734; doi:10.1371/journal.pone.0067393)
Supplement: Table S15 — Association of rare or infrequent variants with UC or with gender in UC. (XLS) [file pone.0067393.s015.xls]

## Sheet: Sheet1
Table S15. Association of rare or infrequent variants with UC or with gender in UC
PGLYRP2 exon 2, SNP, c.616G>A, p.Ala208Thr
Ulcerative colitis females
	UC females	Control females	UC females versus UC males		P (Cochran Armitage test)
Genotype	N = 31 (%)	N = 126 (%)	P (c2)	OR [95% CI]	Dominant	Recessive	Additive
GG	30 (96.8)	126 (100.0)	0.04312		not calculated	0.04312	0.04312
GA	1 (3.2)	0 (0.0)	0.04312	not calculated
AA	0 (0.0)	0 (0.0)
Alleles
G	0.983871	1	0.04312	not calculated
A	0.016129	0
PGLYRP3 exon 2, SNP rs150883037, c.97C>T, p.Pro33Ser
Ulcerative colitis
	UC	Controls	UC versus controls		P (Cochran Armitage test)
Genotype	N = 77 (%)	N = 263 (%)	P (c2)	OR [95% CI]	Dominant	Recessive	Additive
CC	75 (97.4)	263 (100.0)	0.00876		not calculated	0.00876	0.00876
CT	2 (2.6)	0 (0.0)	0.00876	not calculated
TT	0 (0.0)	0 (0.0)
Alleles
C	0.987013	1	0.00886	not calculated
T	0.012987	0
Ulcerative colitis males
	UC males	Control males	UC males versus control males		P (Cochran Armitage test)
Genotype	N = 46 (%)	N = 137 (%)	P (c2)	OR [95% CI]	Dominant	Recessive	Additive
CC	44 (96)	137 (100)	0.01413	not calculated	not calculated	0.01413	0.01413
CT	2 (4)	0 (0.0)	0.01413
TT	0 (0.0)	0 (0.0)
Alleles
C	0.978261	1	0.01439	not calculated
T	0.0217391	0
PGLYRP3 exon 4, SNP rs41264632, c.413A>G, p.Glu138Gly
Ulcerative colitis females
	UC females	Control females	UC females versus control females		P (Cochran Armitage test)
Genotype	N = 31 (%)	N = 45 (%)	P (c2)	OR [95% CI]	Dominant	Recessive	Additive
AA	28 (90.3)	45 (100.0)	0.03323		not calculated	0.03323	0.03323
AG	3 (9.7)	0 (0.0)	0.03323	not calculated
GG	0 (0.0)	0 (0.0)
Alleles
A	0.951613	1	0.03505	not calculated
G	0.0483871	0
PGLYRP3 exon 5, rs149128791, c.703C>T, p.Arg235Trp
Ulcerative colitis females
	UC females	Control females	UC females versus control females		P (Cochran Armitage test)
Genotype	N = 31 (%)	N = 126 (%)	P (c2)	OR [95% CI]	Dominant	Recessive	Additive
CC	30 (96.8)	126 (100.0)	0.04312		not calculated	0.04312	0.04312
CT	1 (3.2)	0 (0.0)	0.04312	not calculated
TT	0 (0.0)	0 (0.0)
Alleles
C	0.983871	1	0.04312	not calculated
T	0.016129	0
