# Supplementary material for: Genetic Association of Peptidoglycan Recognition Protein Variants with Inflammatory Bowel Disease
Source: PLoS One. 2013 Jun 19;8(6):e67393. doi: 10.1371/journal.pone.0067393 (PMC3686734; doi:10.1371/journal.pone.0067393)
Supplement: Table S16 — PGLYRP4 polymorphisms approaching significance for association with gender in CD. (XLS) [file pone.0067393.s016.xls]

## Sheet: Sheet1
Table S16. PGLYRP4 polymorphisms approaching significance for association with gender in CD
Exon 2, SNP rs30006458, c.37A>C, p.Ile13Leu
	CD females	CD males	CD females versus CD males		P (Cochran Armitage test)
Genotype	N = 202 (%)	N = 168 (%)	P (c2)	OR [95% CI]	Dominant	Recessive	Additive
AA	1 (0.5)	5 (3.0)	0.0599321	0.16 [0.02-1.40]	0.0599321	0.687	0.399
AC	60 (29.7)	49 (29.2)	0.910292	1.03 [0.66-1.61]
CC	141 (69.8)	114 (67.9)	0.687364	1.10 [0.70-1.70]
Alleles
A	0.153465	0.175595	0.41769	0.85 [0.58-1.26]
C	0.846535	0.824405		1.17 [0.80-1.74]
Exon 6, SNP rs3006448, c575G>T, Gly188Val
	CD	Controls	CD versus controls		P (Cochran Armitage test)
Genotype	N = 365 (%)	N = 262 (%)	P (c2)	OR [95% CI]	Dominant	Recessive	Additive
GG	5 (1.4)	6 (2.3)	0.38669	0.59 (0.17-1.96)	0.387	0.107	0.219
GT	104 (28.5)	57 (21.8)	0.0568	1.43 (0.98-2.07)
TT	256 (70.1)	199 (76.0)	0.107	0.74 (0.51-1.06)
Alleles
G	0.16	0.13	0.63	0.87 [0.50-1.52]
T	0.84	0.87		1.15 [0.66-1.99]
	CD males	Control males	CD males versus control males		P (Cochran Armitage test)
Genotype	N = 166 (%)	N = 136 (%)	P (c2)	OR [95% CI]	Dominant	Recessive	Additive
GG	3 (1.8)	3 (2.2)	0.80491	0.81 (0.16-4.10)	0.805	0.072	0.122
GT	49 (29.5)	27 (19.9)	0.05	1.69 (0.99-2.89)
TT	114 (68.7)	106 (77.9)	0.07163	0.62 (0.36-1.045)
Alleles
G	0.16	0.12	0.12436	1.44 [0.90-2.29]
T	0.83	0.87		0.70 [0.44-1.12]
Exon 9, SNP rs2570440, c.*416A>C, UTR
	CD females	CD males	CD females versus CD males		P (Cochran Armitage test)
Genotype	N = 202 (%)	N = 168 (%)	P (c2)	OR [95% CI]	Dominant	Recessive	Additive
AA	1 (0.5)	5 (3.0)	0.0588651	0.16 [0.02-1.39]	0.0588651	0.484	0.261
AC	54 (26.7)	46 (27.5)	0.861296	0.96 [0.61-1.52]
CC	147 (72.8)	116 (69.5)	0.484125	1.18 [0.75-1.85]
Alleles
A	0.138614	0.167665	0.27358	0.80 [0.53-1.20]
C	0.861386	0.832335		1.25 [0.84-1.88]
P values showing a trend towards significance are shown in italics.
