# Supplementary material for: Genetic Association of Peptidoglycan Recognition Protein Variants with Inflammatory Bowel Disease
Source: PLoS One. 2013 Jun 19;8(6):e67393. doi: 10.1371/journal.pone.0067393 (PMC3686734; doi:10.1371/journal.pone.0067393)
Supplement: Table S17 — Significant haplotypes in PGLYRP2 associate with CD in the following patients. (XLS) [file pone.0067393.s017.xls]

## Sheet: Summary Table
Table S17. Significant haplotypes in PGLYRP2 associate with CD in the following patients
Group	Polymorphisms	Haplotype	P (c2)
CD age at diagnosis 5-20 versus 21-30
1	rs3813135, rs733731, rs74688727, rs35973013, rs35927052, rs892145, rs34440547	AGGGATG	0.03259
		GAGGAAG	0.01529
2	rs3813135, rs733731	GA	0.02554
		AG	0.04408
3	rs3813135, rs74688727	GG	0.02554
		AG	0.02554
4	rs3813135, rs35927052	GA	0.02554
		AA	0.02554
5	rs3813135, rs892145	GA	0.04063
		AT	0.03796
7	rs3813135, rs733731, rs74688727	GAG	0.02554
		AGG	0.04408
8	rs3813135, rs35973013, rs35927052, rs892145, rs34440547	GGAAG	0.01171
		AGATG	0.02796
10	rs3813135, rs733731, rs892145, rs34440547	GAAG	0.01275
		AGTG	0.03259
CD females versus control females
9	rs3813135, rs892145, rs34440547	Omnibus	0.03924
		GAA	0.005522
		ATG	0.01352
11	rs892145, rs34440547	Omnibus	0.02402
		AA	0.002477
		TG	0.02697
12	rs733731, rs892145, rs34440547	Omnibus	0.019
		AAA	0.002442
		GTG	0.01159
CD Females versus CD Males
5	rs3813135, rs892145	GT	0.0533
9	rs3813135, rs892145, rs34440547	GAA	0.03381
		ATG	0.01546
11	rs892145, rs34440547	Omnibus	0.05176
		AA	0.02597
		TG	0.0257
12	rs733731, rs892145, rs34440547	AAA	0.02409
		GTG	0.01348
CD females age at diagnosis 5-20 versus 21-30
1	rs3813135, rs733731, rs74688727, rs35973013, rs35927052, rs892145, rs34440547	GAGGAAG	0.003361
		AGGGATG	0.02293
2	rs3813135, rs733731	Omnibus	0.01081
		GA	0.005723
		AG	0.02293
3	rs3813135, rs74688727	GG	0.005723
		AG	0.005723
4	rs3813135, rs35927052	GG	0.005723
		AG	0.005723
5	rs3813135, rs892145	Omnibus	0.03453
		GA	0.006922
		AT	0.01183
7	rs3813135, rs733731, rs74688727	Omnibus	0.01081
		GAG	0.005723
		AGG	0.02293
8	rs3813135, rs35973013, rs35927052, rs892145, rs34440547	Omnibus	0.04108
		GGAAG	0.003368
		AGATG	0.01183
10	rs3813135, rs733731, rs892145, rs34440547	GAAG	0.003361
		AGTG	0.02293
CD females age at diagnosis 21-30 versus >31
2	rs3813135, rs733731	GA	0.0447
3	rs3813135, rs74688727	GG	0.0447
		AG	0.0447
4	rs3813135, rs35927052	GA	0.0447
		AA	0.0447
7	rs3813135, rs733731, rs74688727	GAG	0.0447
