# Supplementary material for: Genetic Association of Peptidoglycan Recognition Protein Variants with Inflammatory Bowel Disease
Source: PLoS One. 2013 Jun 19;8(6):e67393. doi: 10.1371/journal.pone.0067393 (PMC3686734; doi:10.1371/journal.pone.0067393)
Supplement: Table S18 — Significant haplotypes in PGLYRP3 and PGLYRP4 associate with CD in the following patients. (XLS) [file pone.0067393.s018.xls]

## Sheet: Summary Table
Table S18. Significant haplotypes in PGLYRP3 and PGLYRP4 associate with CD in the following patients
Polymorphisms in PGLYRP3
Group	Polymorphisms	Haplotype	P (c2)
CD versus control
3	rs3006473, rs55991125, rs79540951, rs114450863, rs843971, rs2771110	TGGGGG	0.04037
CD females versus CD males
1	rs3006473,rs55991125	CG	0.02578
2	rs3006473, rs79540951, rs114450863, rs145310495	CGGT	0.04376
		TGGT	0.04376
CD age at diagnosis 5-20 versus >31
3	rs3006473, rs55991125, rs79540951, rs114450863, rs843971, rs2771110	TGGGAC	0.05173
Polymorphisms in PGLYRP4
Group	Polymorphisms	Haplotype	P (c2)
CD versus control
1	rs3006461, rs2916204, rs12096209, rs3006458, rs3006453	CTCCA	0.0418
CD males versus control males
1	rs3006461, rs2916204, rs12096209, rs3006458, rs3006453	CTCCA	0.003633
2	rs3006461, rs2916204, rs12096209, rs3006458, rs3006453, rs3014863, rs3006448	CTCCACT	0.0291
CD females versus CD males
1	rs3006461, rs2916204, rs12096209, rs3006458, rs3006453	AGTAA	0.04871
2	rs3006461, rs2916204, rs12096209, rs3006458, rs3006453, rs3014863, rs3006448	CTCCACT	0.03236
3	rs3006458, rs3006453, rs3006448, rs12063091, rs10888551, rs2570440	CATGTC	0.03497
CD age at diagnosis 5-20 versus >31
4	rs12096209, rs3006453, rs12063091	CGG	0.05167
		CAG	0.03327
CD females age at diagnosis 21-30 versus >31
1	rs3006461, rs2916204, rs12096209, rs3006458, rs3006453	AGCCA	0.03731
CD males age at diagnosis 5-20 versus >31
1	rs3006461, rs2916204, rs12096209, rs3006458, rs3006453	CTCCG	0.02329
		CTCCA	0.01355
2	rs3006461, rs2916204, rs12096209, rs3006458, rs3006453, rs3014863, rs3006448	CTCCACT	0.03398
		CTCCGCT	0.01926
3	rs3006458, rs3006453, rs3006448, rs12063091, rs10888551, rs2570440	CGTGCC	0.04245
4	rs12096209, rs3006453, rs12063091	Omnibus	0.02323
		CGG	0.01978
		CAG	0.01039
CD males age at diagnosis 21-30 versus >31
1	rs3006461, rs2916204, rs12096209, rs3006458, rs3006453	CTCCA	0.04774
